# Supplementary material for: The WID-CIN test identifies women with, and at risk of, cervical intraepithelial neoplasia grade 3 and invasive cervical cancer
Source: Genome Med. 2022 Oct 19;14:116. doi: 10.1186/s13073-022-01116-9 (PMC9580141; doi:10.1186/s13073-022-01116-9)
Supplement: Supplementary file 2 — Additional file 2. The top 5,000 differentially methylated CpGs. [file 13073_2022_1116_MOESM2_ESM.csv]

cg_name	chr	position	gene_name
cg00526953	chr16	1535814	NA
cg15342308	chrX	47518172	UXT
cg04788221	chr20	61427686	C20orf20
cg24920358	chr1	40204285	PPIE
cg10526888	chrX	77151237	MAGT1
cg24831305	chr19	53426233	NA
cg11674508	chr1	26547914	NA
cg16348674	chrX	118987376	UPF3B
cg20278772	chr2	144015889	ARHGAP15
cg15936889	chr22	22390113	NA
cg18922214	chr17	78221987	SLC26A11
cg05308107	chr13	67802760	PCDH9
cg22120095	chr3	50488020	CACNA2D2
cg17679964	chr13	98537283	NA
cg18449462	chrX	77155144	COX7B
cg18882457	chr6	136247622	PDE7B
cg15403517	chr2	31806275	SRD5A2
cg26980244	chr8	24772513	NEFM
cg21758197	chrX	48815822	OTUD5
cg14477263	chr1	1168550	SDF4
cg07172248	chr18	25769537	NA
cg16976419	chr17	29592853	NF1
cg20325280	chr12	8324153	ZNF705A
cg09270031	chr7	81638368	CACNA2D1
cg23107256	chr1	37498322	GRIK3
cg03211173	chr20	61427693	C20orf20
cg09569166	chr13	42853518	AKAP11
cg02286091	chr5	78407678	BHMT
cg06214728	chr5	129309265	CHSY3
cg09833475	chr7	157463804	PTPRN2
cg21983484	chrX	49687062	CLCN5
cg02547394	chr13	112721789	SOX1
cg11013329	chr2	47707813	MSH2
cg10835286	chr2	66657913	NA
cg16367518	chr6	30455807	HLA-E
cg01745539	chr6	32632331	HLA-DQB1
cg12002763	chr7	115993642	NA
cg21189480	chr9	34622187	ARID3C
cg18782210	chr11	35547909	PAMR1
cg14239588	chr19	23258573	NA
cg09047533	chrX	101966185	GPRASP2
cg05334611	chr19	40785338	AKT2
cg00062070	chr15	36931666	C15orf41
cg07181975	chr10	4908243	NA
cg15491047	chr14	39573006	SEC23A
cg11807280	chr2	66654644	NA
cg01315092	chr2	120980375	TMEM185B
cg00532449	chr1	2375420	NA
cg18347642	chr4	21950766	KCNIP4
cg12193833	chr17	30244370	NA
cg21140145	chr8	79577641	ZC2HC1A
cg24413323	chr16	14578846	PARN
cg08766645	chr13	82449518	NA
cg19353593	chrX	55187242	FAM104B
cg12157545	chr11	1998952	NA
cg22573348	chr6	109169150	ARMC2
cg07081010	chr8	22089701	PHYHIP
cg16535653	chr6	29922522	NA
cg27598576	chr12	53995468	ATF7
cg23352722	chr8	22089501	PHYHIP
cg08910787	chr2	167556985	NA
cg20019985	chr11	32008961	NA
cg15653173	chr13	112723034	SOX1
cg14446925	chr11	48327753	OR4S1
cg04828068	chr2	153020643	STAM2
cg07793898	chr14	31581817	HECTD1
cg13346869	chr8	37605517	LOC728024
cg18961681	chr7	32467657	NA
cg27042584	chr16	51168485	NA
cg00906838	chr1	34315299	CSMD2
cg04530127	chr3	12848516	CAND2
cg21083189	chr2	219220097	CATIP
cg11755914	chr3	61238787	NA
cg16237063	chr7	137483128	DGKI
cg22061831	chr2	131721692	ARHGEF4
cg05916479	chr7	111839144	DOCK4
cg13239420	chr1	240161249	NA
cg09874802	chr15	62467722	NA
cg20751698	chr6	159673891	FNDC1
cg11238082	chr1	161684066	FCRLA
cg01371580	chr9	131455643	SET
cg17694726	chr11	100922976	PGR
cg19688250	chr8	85095513	RALYL
cg05216534	chr8	29945944	MIR548O2
cg15685489	chr5	87516762	TMEM161B
cg24114822	chr1	84542225	NA
cg05697849	chr1	50513766	ELAVL4
cg22125457	chr1	157055554	NA
cg06809326	chr17	20799526	CCDC144NL
cg11334070	chr3	128840773	RAB43
cg17078116	chr8	24772344	NEFM
cg14199837	chr1	151164109	VPS72
cg09188843	chr12	27033993	NA
cg06933370	chr15	37387523	MEIS2
cg00884040	chr16	6069401	RBFOX1
cg12935209	chr10	108924553	SORCS1
cg00563824	chr1	209405064	NA
cg10422777	chr9	79631227	NA
cg17233763	chr8	85095525	RALYL
cg10298052	chr10	57391055	NA
cg08139247	chr14	38725312	CLEC14A
cg09469566	chr13	112717244	NA
cg03730428	chr11	32009004	NA
cg03358415	chr2	128569383	WDR33
cg09665844	chr2	4720659	NA
cg12093443	chr8	113351420	CSMD3
cg15270164	chr12	48091498	RPAP3
cg07035165	chr5	113698506	KCNN2
cg09263516	chr12	115107338	NA
cg00688962	chr4	21950567	KCNIP4
cg25832771	chr8	72756058	MSC
cg09087222	chr8	11720363	CTSB
cg23248887	chr14	38679643	SSTR1
cg08560164	chr7	75675686	STYXL1
cg03514519	chrX	46405603	ZNF674-AS1
cg13663383	chr21	40592242	BRWD1
cg25481258	chr7	156571196	LMBR1
cg07520269	chr11	84634188	DLG2
cg13783994	chr14	62066539	FLJ22447
cg03102494	chr1	147801721	NA
cg22716367	chr4	169013809	ANXA10
cg08615458	chr4	74595073	NA
cg08381620	chr13	24062873	NA
cg22562942	chr8	24772309	NEFM
cg14560110	chr17	20799470	CCDC144NL
cg20124450	chr15	26108401	ATP10A
cg10271495	chr3	72259461	NA
cg05828640	chr17	7179348	NA
cg17523663	chr2	149627959	NA
cg10401879	chr10	83634276	NRG3
cg12111714	chr13	26043472	ATP8A2
cg12783819	chr17	75369657	Sep-09
cg01877937	chr20	42142847	L3MBTL
cg22597981	chr2	211370143	CPS1
cg13967339	chr8	17533669	MTUS1
cg21799943	chr3	27356391	NEK10
cg23201527	chr20	61783225	NA
cg08146323	chr19	57183118	ZNF835
cg01859460	chr19	2273050	OAZ1
cg04136045	chr5	42745368	NA
cg07488365	chr19	36138344	COX6B1
cg07113336	chr8	38876422	ADAM9
cg05184377	chr10	50976646	NA
cg00411569	chr6	73656145	KCNQ5
cg18561589	chr10	119295770	EMX2OS
cg03983883	chr8	79577618	ZC2HC1A
cg08608090	chr2	18831812	NA
cg26653990	chr5	72510846	NA
cg22762091	chr8	132052843	ADCY8
cg22292151	chr11	23254980	NA
cg09498254	chr2	119710672	MARCO
cg05848378	chr17	39341988	KRTAP4-1
cg24315703	chr22	31608152	LIMK2
cg12831340	chr20	35090173	DLGAP4
cg08839831	chr2	196535552	SLC39A10
cg12450907	chr19	55992926	ZNF628
cg04075191	chr2	115919785	DPP10
cg04712122	chr14	99655747	BCL11B
cg10591850	chr4	2012458	NELFA
cg14358077	chrX	45606647	MIR221
cg11077179	chr7	7559712	COL28A1
cg03770710	chr3	78709139	ROBO1
cg15492857	chr16	84947085	NA
cg25550677	chr6	43027568	KLC4
cg20505704	chr16	6069411	RBFOX1
cg03753331	chr2	115919006	DPP10
cg04786142	chr1	234908381	NA
cg11671940	chr10	28781637	NA
cg09259081	chr16	84538889	KIAA1609
cg23854747	chr20	62612705	PRPF6
cg23290344	chr8	24771466	NEFM
cg13404532	chr3	128483276	RAB7A
cg12861602	chr8	99045811	MATN2
cg17702689	chr4	4319556	ZBTB49
cg23668184	chr2	5836713	SOX11
cg19302283	chr4	75720398	BTC
cg10833066	chr12	111807467	FAM109A
cg23621212	chr8	24849356	NA
cg23350904	chr17	4648580	ZMYND15
cg06363265	chr7	35888514	Sep-07
cg09044981	chr16	82827677	CDH13
cg15452970	chr1	91190620	NA
cg06821828	chr14	93698216	NA
cg15166079	chr12	46770441	NA
cg07854207	chr11	20690940	NELL1
cg08179913	chr2	36689644	CRIM1
cg19274890	chr7	153584042	DPP6
cg06951009	chr4	12547176	NA
cg20478129	chr14	27067372	NOVA1
cg16220369	chr7	12790098	NA
cg23717539	chr10	82499093	NA
cg10293230	chr5	117396742	LOC102467224
cg00353773	chr10	44880708	CXCL12
cg10047026	chr17	4613992	ARRB2
cg13381976	chr12	85269223	SLC6A15
cg20012885	chr18	12377404	AFG3L2
cg23203206	chr12	54583403	SMUG1
cg25358058	chr3	82512681	NA
cg07642404	chr1	87677224	LOC101927844
cg05853039	chr17	55334265	MSI2
cg24430140	chr19	57276642	NA
cg06419750	chr12	129337910	GLT1D1
cg06420603	chr7	66460076	SBDS
cg24604013	chr13	112721325	SOX1
cg25292550	chr14	38724646	CLEC14A
cg26888227	chr10	45697308	NA
cg05057720	chr14	38724675	CLEC14A
cg08858649	chr6	30139903	TRIM15
cg14332223	chr19	56136067	ZNF784
cg11379081	chr1	209405050	NA
cg14156405	chr1	241520286	RGS7
cg14683065	chr10	134149184	LRRC27
cg03075534	chr1	240161447	NA
cg25969791	chrX	69080800	EDA
cg22338443	chr1	241814413	WDR64
cg21897703	chr20	8374208	PLCB1
cg17553779	chr19	7068959	ZNF557
cg20985399	chr15	65689263	IGDCC4
cg10180404	chr6	32632334	HLA-DQB1
cg10580144	chr2	61372316	C2orf74
cg18670767	chr22	45706726	FAM118A
cg02522083	chr12	76952447	OSBPL8
cg09392819	chr2	26568944	SELI
cg24561364	chr11	33375765	HIPK3
cg11826452	chr1	9599026	SLC25A33
cg08790440	chr2	124782831	CNTNAP5
cg05457193	chr5	14577586	NA
cg10132208	chr19	58545542	ZSCAN1
cg22746681	chr10	51912631	NA
cg09017434	chr5	16179660	Mar-11
cg08391321	chr5	112630695	MCC
cg25032089	chr17	46643351	HOXB3
cg14398342	chr14	90465270	TDP1
cg23239588	chr6	163476445	LOC101929239
cg19690984	chr6	29521631	NA
cg21054521	chr13	112759386	NA
cg18594724	chr10	53442973	PRKG1
cg17046348	chr12	57705313	R3HDM2
cg00081238	chr3	113214269	SPICE1
cg14456873	chr6	131211457	EPB41L2
cg26164000	chr6	122743890	HSF2
cg01802062	chr16	29833153	PAGR1
cg15970318	chr1	179575037	TDRD5
cg06000994	chr19	30866194	ZNF536
cg20150189	chr2	108999219	SULT1C4
cg06984463	chr6	137570008	NA
cg20105087	chr20	44542136	PLTP
cg12846190	chr10	104503666	C10orf26
cg04531182	chr12	10563981	KLRC4-KLRK1
cg08272731	chr1	75602167	LHX8
cg21784030	chr6	31615939	BAT3
cg01758512	chr6	96463902	FUT9
cg21164553	chr5	88101160	MEF2C
cg24533060	chr2	124445381	NA
cg22570042	chr17	20799532	CCDC144NL
cg21876098	chr1	198647030	PTPRC
cg11207705	chr2	102848419	IL1RL2
cg01309418	chr6	111278585	GTF3C6
cg11042402	chr6	8065314	BLOC1S5
cg05032641	chr9	33475071	NOL6
cg05193015	chr1	186385304	MIR548F1
cg19447928	chr15	25100662	SNRPN
cg16404157	chr14	38724648	CLEC14A
cg23935361	chr12	117180235	RNFT2
cg23883696	chr18	70534298	NETO1
cg23331421	chr19	30866202	ZNF536
cg08359870	chr10	25396009	NA
cg13478228	chr18	70209432	CBLN2
cg03611452	chr19	38183253	ZNF781
cg26706380	chr14	48144186	MDGA2
cg09163930	chr5	149533964	PDGFRB
cg00064733	chr7	153584038	DPP6
cg12730565	chr4	40631916	RBM47
cg07368265	chr1	219375142	LYPLAL1
cg20564679	chr3	154111979	GPR149
cg06830724	chr14	101359903	MEG8
cg14418922	chr10	70824840	NA
cg09232555	chr8	11619866	NA
cg27366810	chr15	20193521	NA
cg14133042	chr14	64559542	SYNE2
cg06626980	chr2	201746829	PPIL3
cg10390072	chr2	39137003	NA
cg16587616	chr6	62996022	KHDRBS2
cg20707222	chr1	76540222	ST6GALNAC3
cg27391267	chr19	58545333	ZSCAN1
cg03598513	chr1	47780452	STIL
cg12852407	chr13	22613841	NA
cg07869814	chr13	88794203	LOC105370306
cg17971015	chr19	12306198	NA
cg23088904	chr11	113700419	USP28
cg11784147	chr20	43155106	NA
cg17965006	chr14	105190439	ADSSL1
cg01729475	chrX	47519083	UXT-AS1
cg09614613	chr12	54655628	CBX5
cg03803940	chr7	158532542	ESYT2
cg13909713	chr6	144484178	STX11
cg18754417	chr6	55740511	BMP5
cg18384778	chr19	57618136	NA
cg03671052	chr5	180086260	NA
cg08818195	chr12	133066505	FBRSL1
cg16528230	chr17	73976783	TEN1
cg09958418	chr15	86848975	AGBL1-AS1
cg22220310	chr1	1168541	SDF4
cg11142389	chr3	147125765	ZIC4
cg22113651	chr4	128800634	PLK4
cg17476752	chr19	24184762	NA
cg21459645	chr2	219649224	CYP27A1
cg06715506	chr3	153323953	NA
cg15319693	chr4	185283811	NA
cg19849428	chr11	40314978	LRRC4C
cg20012315	chr7	6740598	ZNF12
cg20590313	chr8	74705377	UBE2W
cg01518398	chr2	74406523	MOBKL1B
cg14353853	chr20	2189221	LOC388780
cg02401627	chr3	156555246	LEKR1
cg00016934	chrX	40035961	BCOR
cg15650819	chr3	150265620	SERP1
cg23282852	chr6	52255402	PAQR8
cg20449685	chr19	58545728	ZSCAN1
cg07143083	chr7	70597921	WBSCR17
cg08152546	chr13	112717207	NA
cg09935195	chr8	81016233	TPD52
cg21357629	chr21	47063665	NA
cg24426391	chr11	20384886	HTATIP2
cg21632158	chr6	29521356	NA
cg24047440	chr8	42396618	SMIM19
cg15969227	chr6	26745279	NA
cg25950293	chr19	14493500	ADGRE5
cg04985582	chr21	15645988	ABCC13
cg04467954	chr18	9912527	VAPA
cg22620746	chr19	22234992	ZNF257
cg19164987	chr12	54413000	HOXC4
cg12262617	chr5	150677795	SLC36A3
cg13163532	chr1	156196701	PMF1
cg10491628	chr6	29521220	NA
cg03574723	chr10	125425994	GPR26
cg23206032	chr10	102587844	PAX2
cg18058689	chr13	93879670	GPC6
cg14110193	chr15	81286091	NA
cg27378869	chr7	37416418	ELMO1
cg14657417	chr1	2344183	PEX10
cg23643529	chr7	140625510	BRAF
cg23174406	chr12	97304436	NEDD1
cg16841676	chr2	237034418	NA
cg12764034	chr1	75602846	LHX8
cg19487868	chrX	73513453	NCRNA00182
cg25289803	chr7	44143774	AEBP1
cg03409187	chr6	29521624	NA
cg18385190	chr14	104940369	NA
cg10261226	chr11	71597104	LOC100133315
cg01783070	chr20	21686293	PAX1
cg13311832	chr6	29549147	SNORD32B
cg04924415	chr12	100661456	SCYL2
cg08041188	chr12	10564015	KLRC4-KLRK1
cg27009208	chr19	56915658	ZNF583
cg13423753	chr14	79140166	NRXN3
cg01562552	chr3	127543493	MGLL
cg18202392	chr18	55708273	NA
cg22370295	chr1	237205384	RYR2
cg14152806	chr10	81899292	PLAC9
cg06530991	chr1	202898906	NA
cg11039913	chr6	31024501	HCG22
cg10659886	chr19	58629719	ZSCAN18
cg26547359	chr10	16859530	RSU1
cg18110333	chr6	292329	DUSP22
cg16163735	chr13	23727988	NA
cg14799209	chr7	106809543	HBP1
cg20405017	chr17	50235393	CA10
cg00513717	chr2	111409228	BUB1
cg19269264	chr2	238600693	LRRFIP1
cg12452977	chr6	98154370	LOC101927314
cg27237398	chr3	134572561	EPHB1
cg23050705	chr1	231694386	TSNAX-DISC1
cg25227480	chr3	193318636	OPA1
cg26226245	chr3	113556871	GRAMD1C
cg12052101	chr14	20797771	CCNB1IP1
cg13019491	chr14	60977856	SIX6
cg15228928	chr13	112727521	NA
cg18150468	chr7	76961880	GSAP
cg04023215	chr1	212575509	TMEM206
cg15814717	chr6	29521228	NA
cg16988280	chr8	10671903	PINX1
cg20026610	chr19	51859311	ETFB
cg13505268	chr15	75358717	NA
cg05621788	chr7	141427170	WEE2-AS1
cg06177974	chr11	85522300	SYTL2
cg25743234	chr12	90312217	NA
cg13678412	chr12	19409063	PLEKHA5
cg08782481	chr6	27839916	HIST1H3I
cg26658509	chr11	3225550	NA
cg20282780	chr8	71146623	NCOA2
cg13138436	chr1	221881076	DUSP10
cg03207373	chr1	92232652	TGFBR3
cg16621816	chr2	47798256	KCNK12
cg17985646	chr7	35293759	TBX20
cg18130805	chr3	2186012	CNTN4-AS2
cg19461552	chr22	21463335	BCRP2
cg13320438	chr4	2845783	ADD1
cg09088812	chr1	226504714	NA
cg19098017	chr6	33176453	RING1
cg19442647	chr3	126194923	ZXDC
cg18980036	chr10	134646282	NA
cg16732626	chr19	10306794	DNMT1
cg19366463	chr9	94959115	NA
cg08342588	chr6	34494976	PACSIN1
cg23683290	chr19	10667305	KRI1
cg09650834	chr16	31440100	COX6A2
cg15662465	chr13	70682004	KLHL1
cg15916399	chr18	67068457	DOK6
cg16518990	chr12	72244947	TBC1D15
cg10324640	chr17	73997417	CDK3
cg14459319	chr4	144206376	NA
cg18273840	chr5	45695643	HCN1
cg17918190	chr11	84797837	DLG2
cg01860753	chr1	206730586	RASSF5
cg01250204	chr1	147200244	NA
cg05602531	chr6	84418222	SNAP91
cg04222358	chr3	2140256	NA
cg14347516	chr11	62607815	WDR74
cg00247557	chr18	5197071	LOC642597
cg03419058	chr15	26108391	ATP10A
cg19097407	chr9	36154750	GLIPR2
cg12970951	chr5	122922764	CSNK1G3
cg03474889	chr17	10792215	NA
cg19556901	chr15	25414769	SNORD115-1
cg23619365	chr13	112712009	NA
cg08384658	chr16	8718297	C16orf68
cg02867991	chr14	53246343	GNPNAT1
cg15989068	chr2	5837057	SOX11
cg25382764	chr7	26283764	NA
cg13849876	chr16	67649284	CTCF
cg13821031	chr9	116035939	CDC26
cg07356654	chr1	229588136	NUP133
cg22069347	chr21	15749378	HSPA13
cg06675190	chr15	89346205	ACAN
cg14775469	chr12	132287691	NA
cg22635491	chr12	115109934	TBX3
cg25915563	chr14	50369867	NA
cg26827373	chr19	12175935	ZNF844
cg26651303	chr7	158533204	ESYT2
cg18085869	chr11	118174435	CD3E
cg21357536	chr15	40215892	NA
cg00347620	chr12	115109730	TBX3
cg04182126	chr4	46307612	GABRA2
cg12892496	chr11	5840437	OR52N2
cg05258531	chr16	53673620	RPGRIP1L
cg08744654	chr3	107207944	NA
cg09205920	chr6	29521506	NA
cg17104619	chr1	102855488	NA
cg16898066	chr6	25726437	HIST1H2BA
cg19747686	chr9	95155516	OGN
cg11805548	chr2	143633616	NA
cg02473540	chr19	58570454	ZNF135
cg04462547	chr11	48006811	PTPRJ
cg22609277	chr1	111746873	NA
cg19717586	chr11	131781257	NTM
cg18153499	chr19	47142459	NA
cg15949830	chr17	72427637	GPRC5C
cg23498921	chr21	35318121	LINC00649
cg24496475	chr4	1400189	NA
cg18343957	chr14	48144197	MDGA2
cg26872137	chr8	35092870	UNC5D
cg13116816	chr7	86839071	C7orf23
cg07691152	chr12	103355123	NA
cg02310723	chr2	731349	NA
cg23610075	chr12	14722220	PLBD1
cg27144309	chr13	28004071	GTF3A
cg23804454	chr1	117215526	NA
cg18375860	chr1	237205409	RYR2
cg06005243	chr5	115173567	ATG12
cg03918417	chr3	119595738	GSK3B
cg12389939	chr12	96850359	NA
cg05863502	chr9	140771990	CACNA1B
cg22044082	chr15	81282214	MESDC2
cg03909849	chr17	79477206	ACTG1
cg20159543	chr18	14190814	ANKRD20A5P
cg02905163	chr1	106766201	NA
cg02280486	chr4	173647266	LOC101928314
cg14123942	chr9	104500322	GRIN3A
cg22650124	chr1	5928585	NPHP4
cg09591538	chr16	2308092	RNPS1
cg10825481	chr1	210499017	NA
cg00500007	chr13	35624620	NBEA
cg14587524	chr19	38183262	ZNF781
cg12982131	chr17	48172957	PDK2
cg07299078	chr16	57817313	KIFC3
cg08648727	chr19	58446436	ZNF418
cg26689710	chr5	61370304	NA
cg27403635	chr5	113698291	KCNN2
cg07469075	chr11	35548139	PAMR1
cg20197861	chrX	39964229	BCOR
cg23688799	chr20	42973407	R3HDML
cg12071328	chr11	20690930	NELL1
cg09604414	chr6	31862491	EHMT2
cg05699681	chr21	15645969	ABCC13
cg21556389	chr17	1957370	HIC1
cg26609631	chr13	28366814	GSX1
cg15882280	chr22	23064337	NA
cg08044097	chr8	55371013	SOX17
cg13703871	chr19	9473674	ZNF177
cg09392211	chr4	96012534	BMPR1B
cg03553826	chr3	174098434	NA
cg22699026	chr1	243646402	SDCCAG8
cg19945708	chr5	73979748	HEXB
cg00362401	chr20	49579528	NA
cg09248887	chr4	47123421	GABRB1
cg08465346	chr12	54441458	HOXC4
cg05811739	chr18	67501531	DOK6
cg23101093	chr5	42941518	NA
cg11211690	chr7	148481072	CUL1
cg26718433	chr10	44880730	CXCL12
cg13555116	chr13	25862332	MTMR6
cg00402801	chr8	27248542	PTK2B
cg12838631	chr16	3023522	PKMYT1
cg18267131	chr3	71600114	FOXP1
cg08679807	chr1	6338594	ACOT7
cg21821108	chr13	111871461	ARHGEF7
cg19800871	chr14	57715646	EXOC5
cg04475027	chr12	128752040	TMEM132C
cg10194352	chr16	55422784	NA
cg05577810	chr2	79220510	NA
cg00021044	chr4	42316848	NA
cg18277979	chr9	79630127	NA
cg21980043	chr12	43945874	ADAMTS20
cg17877110	chr11	36031465	MIR3973
cg12626381	chr7	86738830	NA
cg13956095	chr17	81037419	METRNL
cg26915779	chr17	11897656	ZNF18
cg10552126	chr7	154002064	DPP6
cg27254482	chr21	34398085	OLIG2
cg14755254	chr8	637813	ERICH1
cg21226224	chr8	55370171	SOX17
cg02143429	chr15	60741256	ICE2
cg26929161	chr20	50701266	ZFP64
cg05336395	chr13	53421688	PCDH8
cg18651870	chr18	70535005	NETO1
cg20930082	chr2	199189971	LOC101927619
cg24861261	chr18	11981455	IMPA2
cg04701034	chr14	52536175	NID2
cg09907936	chr19	58570466	ZNF135
cg21478047	chr4	56685969	LOC644145
cg13750264	chr10	134910540	GPR123
cg15628639	chr5	31437472	DROSHA
cg03926968	chr3	142440284	NA
cg22895198	chr5	74978020	C5orf37
cg23528492	chr20	25681052	NA
cg21326516	chr3	178496136	KCNMB2
cg25324105	chr19	38183259	ZNF781
cg00886958	chr3	151590051	SUCNR1
cg03643423	chr17	11929694	MAP2K4
cg20723129	chr6	29521501	NA
cg22281372	chr6	154611570	IPCEF1
cg12106899	chr16	6069069	RBFOX1
cg05554735	chr6	31615937	BAT3
cg24656594	chr8	42965233	POMK
cg02623400	chr1	50513749	ELAVL4
cg10156366	chr2	79220381	NA
cg06933074	chr10	114795442	TCF7L2
cg00796360	chr19	56915650	ZNF583
cg22633280	chr10	110671907	NA
cg00370229	chr6	29521602	NA
cg21694941	chr8	57358590	PENK
cg00548552	chr19	57183205	ZNF835
cg14004079	chr12	109885484	MYO1H
cg16663808	chr1	55342507	DHCR24
cg03148503	chr18	10588980	NA
cg10904109	chr6	146755494	GRM1
cg10524283	chr8	48785417	PRKDC
cg00070722	chr9	135599950	NA
cg16855422	chr11	63997982	DNAJC4
cg20811730	chr1	150293902	PRPF3
cg05844977	chr9	36277400	GNE
cg26158194	chr11	1874320	LSP1
cg15124215	chr4	172734426	GALNTL6
cg14142743	chr9	94179786	NFIL3
cg27467803	chr13	58203618	NA
cg20457275	chr6	1394071	FOXF2
cg23189410	chr3	147125712	ZIC4
cg24061141	chr7	35293869	TBX20
cg05542204	chr17	18601128	NA
cg15044957	chr11	30038672	KCNA4
cg26174004	chr9	117969635	Dec-01
cg06936025	chr17	71384679	SDK2
cg04022023	chr8	36870350	NA
cg01764438	chr16	9170298	NA
cg09499277	chr20	6819457	NA
cg23008279	chr12	31868380	AMN1
cg02631791	chr21	31077585	GRIK1
cg25174438	chr4	85403915	NA
cg15630633	chr1	215121716	NA
cg25476243	chr2	451932	NA
cg14881054	chr7	10490913	NA
cg25924845	chr12	14560616	ATF7IP
cg19326179	chr15	33081687	FMN1
cg00678876	chr8	116614580	TRPS1
cg11615647	chr22	25678641	NA
cg10754505	chr20	60303881	CDH4
cg25951811	chr14	96858416	AK7
cg02344833	chr19	58545285	ZSCAN1
cg04531030	chr12	50932172	DIP2B
cg19923471	chr2	97387278	LMAN2L
cg26831077	chr12	46650811	SLC38A1
cg08023890	chr1	207430820	NA
cg09907509	chr13	37248244	C13orf36
cg11438011	chr5	148033882	HTR4
cg27556136	chrX	73325521	NCRNA00182
cg16585333	chr1	223302861	TLR5
cg13849378	chr1	241520331	RGS7
cg16310458	chr9	34207026	UBAP1
cg01365708	chr12	76957067	NA
cg09907201	chr12	56237315	MMP19
cg23375379	chr21	33871610	EVA1C
cg25045717	chr8	104309542	FZD6
cg24016617	chr12	49966194	NA
cg16194735	chr3	104863890	NA
cg14576021	chr15	80379619	ZFAND6
cg16474696	chr19	13875014	MRI1
cg01904770	chr22	48205552	LOC284930
cg18362108	chr2	216278623	FN1
cg12373617	chr5	113698140	KCNN2
cg05388076	chr9	109606123	NA
cg24158363	chr17	73401717	GRB2
cg03334052	chr1	168888044	NA
cg22305167	chr6	29521420	NA
cg22389991	chr18	10544347	NAPG
cg07526328	chr18	22009467	IMPACT
cg22010052	chr5	115298704	LVRN
cg11000420	chr9	79092753	GCNT1
cg18780257	chr3	192126023	FGF12
cg06062984	chr3	22413960	NA
cg17445666	chr19	38183255	ZNF781
cg25953503	chr12	11121404	PRH1-PRR4
cg19656942	chr4	157218671	NA
cg16661755	chr6	123317640	CLVS2
cg10182317	chr6	123317487	CLVS2
cg20074159	chr3	110246985	NA
cg04572206	chr3	75705108	NA
cg20361427	chr7	7610535	MIOS
cg24007445	chr3	194224524	NA
cg15743793	chr6	24843926	FAM65B
cg25265805	chr15	25428676	SNORD115-8
cg02398342	chr17	80708632	TBCD
cg26894311	chr10	104153930	NFKB2
cg20194805	chr15	86499438	NA
cg05202121	chr12	57122323	NA
cg07354850	chr11	108596614	DDX10
cg13039343	chr1	55419212	NA
cg12242204	chr11	62607811	WDR74
cg18656267	chr2	181966010	NA
cg08095852	chr4	176987020	WDR17
cg08959725	chr10	91621365	NA
cg13944175	chr19	52222698	HAS1
cg14015656	chr9	100070142	KIAA1529
cg18324707	chr7	137531801	DGKI
cg00446413	chr7	153749206	DPP6
cg05556917	chr6	36408633	PXT1
cg15875609	chr15	40510592	PAK6
cg19902553	chr16	87686420	JPH3
cg09136854	chr2	8525044	NA
cg22881914	chr14	52536147	NID2
cg18680957	chr11	72451249	ARAP1
cg01944624	chr19	58011140	ZNF773
cg03530754	chr12	128751460	TMEM132C
cg06638529	chr1	44704073	ERI3
cg14630289	chr4	75404433	NA
cg10462174	chrX	71462220	PIN4
cg08302468	chr15	52124764	TMOD3
cg00823789	chr12	124001205	RILPL1
cg02541778	chr8	55382901	NA
cg02630214	chr3	147098585	NA
cg08835041	chr19	37461278	NA
cg04894169	chr3	14220407	XPC
cg06928346	chr12	12849096	GPR19
cg08837627	chr19	22715300	NA
cg14085477	chr2	112989622	ZC3H8
cg12595013	chr3	147128123	ZIC1
cg10741422	chr19	21769315	NA
cg19318722	chr19	54229951	MIR526A2
cg10591077	chr7	30030138	SCRN1
cg03912019	chrX	45752434	NA
cg01718116	chr2	115919829	DPP10
cg02656891	chr1	34642519	C1orf94
cg20699586	chr1	227748719	NA
cg00027083	chr18	5543801	EPB41L3
cg05014601	chr6	119378161	FAM184A
cg22721334	chr19	58609618	ZSCAN18
cg14655345	chr4	185659507	NA
cg16596336	chr1	42824804	NA
cg17402060	chr12	81108011	NA
cg21610999	chr17	8661909	SPDYE4
cg14950384	chr13	95261299	GPR180
cg24637364	chr1	66259084	PDE4B
cg00513805	chr12	27078707	ASUN
cg06958882	chr1	155328783	ASH1L
cg03922048	chr8	64085098	YTHDF3
cg18009898	chr18	3725160	DLGAP1
cg22805491	chr14	51172404	NA
cg09766243	chr10	81085986	NA
cg06608546	chr1	211356577	NA
cg10041379	chr6	33221464	VPS52
cg03880785	chr7	129983413	CPA5
cg04917181	chr8	98290229	TSPYL5
cg14749448	chr11	65325872	LTBP3
cg07860213	chr8	70982039	PRDM14
cg15564547	chr15	76200166	FBXO22
cg23409587	chr3	128840680	RAB43
cg05938628	chr5	16936458	MYO10
cg24229052	chr14	95862525	NA
cg11962649	chr9	128001763	HSPA5
cg06060754	chr5	176797920	RGS14
cg18840589	chr6	100441867	MCHR2-AS1
cg15162219	chr8	29952246	LEPROTL1
cg06331585	chr18	60780085	NA
cg11358689	chr11	131781260	NTM
cg24103302	chr6	161118689	NA
cg02820958	chr19	7099040	NA
cg27519431	chr15	34631062	SLC12A6
cg11853096	chr1	50332874	AGBL4
cg08398034	chr16	66412919	CDH5
cg02250646	chr15	45020024	LOC100419583
cg00001747	chr2	105460263	NA
cg06986184	chr8	66630521	PDE7A
cg21133153	chr6	29521488	NA
cg03158817	chr 8	82802266	chr
cg07925064	chr16	90114301	LOC100130015
cg23397168	chr15	81285343	NA
cg11027456	chr7	799693	HEATR2
cg10014648	chr1	171183500	NA
cg25528916	chr19	4328818	STAP2
cg22195627	chr19	12305869	NA
cg02256515	chr2	196894503	DNAH7
cg08240917	chr2	169071559	STK39
cg26897323	chr6	27232675	NA
cg03754165	chr2	60780427	BCL11A
cg12952868	chr22	28088257	NA
cg22762215	chr6	29521272	NA
cg06087185	chr6	29521499	NA
cg16537150	chr6	27018286	NA
cg08546933	chr7	79763240	GNAI1
cg16556129	chr12	6498156	LTBR
cg20809690	chr4	2757764	TNIP2
cg16540259	chr10	75572220	NDST2
cg21512796	chr5	115785159	SEMA6A
cg05302211	chr16	28564997	CCDC101
cg08188893	chr2	37600397	QPCT
cg09994094	chr12	55571280	NA
cg09203526	chr11	113186910	TTC12
cg07505719	chr10	88982663	NA
cg08090769	chr12	66582568	IRAK3
cg19824894	chr3	156873744	CCNL1
cg08899207	chr21	17065513	NA
cg04026000	chr5	79628372	NA
cg04819716	chr7	153749318	DPP6
cg10420161	chr10	102899983	NA
cg27111602	chr1	182376239	LINC00272
cg09487387	chr1	87604262	LINC01140
cg12023589	chr4	83294796	HNRNPD
cg16950831	chr1	40618846	NA
cg06577205	chr5	15500714	FBXL7
cg15310722	chr17	52831719	NA
cg17392618	chr1	54569212	TCEANC2
cg23719290	chr17	56912132	PPM1E
cg10413550	chr9	139377551	SEC16A
cg10433831	chr19	47842719	C5AR2
cg01522525	chr11	10529706	NA
cg13369611	chr9	79634544	FOXB2
cg02172312	chr16	62069337	CDH8
cg08513520	chr10	15018110	NA
cg15811515	chr16	31580989	CSDAP1
cg02826687	chr8	82360695	PMP2
cg06012215	chr10	111216867	NA
cg05788368	chr12	110506138	C12orf76
cg09372928	chr1	6845395	CAMTA1
cg20743628	chr7	65664128	NA
cg16031339	chr15	41047896	FAM82A2
cg22252462	chr6	31622318	APOM
cg27546977	chr6	29521152	NA
cg05052501	chr8	69240774	NA
cg11299543	chr9	5510595	PDCD1LG2
cg06864789	chr6	139012992	NA
cg25700305	chr1	150293844	PRPF3
cg13240253	chr3	71245529	FOXP1
cg24014743	chr8	101927288	NA
cg03701779	chr10	74927978	FAM149B1
cg18302940	chr17	33391960	RFFL
cg11064255	chr18	5629890	NA
cg03014969	chr2	200775135	C2orf69
cg01490296	chr10	13205619	MCM10
cg08315202	chr7	98246006	NPTX2
cg10999122	chr6	98427169	NA
cg15606698	chr5	150976354	NA
cg08450380	chr4	102268617	FLJ20021
cg09209493	chr12	20124555	NA
cg04754212	chr10	127506329	UROS
cg20999348	chr19	789658	NA
cg07165916	chr11	116016289	NA
cg19364880	chr15	78193531	NA
cg21678377	chr2	115919009	DPP10
cg11978435	chr4	21546545	KCNIP4
cg27037608	chr5	110062618	TMEM232
cg10994819	chr6	99399304	NA
cg14737617	chr6	136561711	MTFR2
cg00046625	chr1	66258760	PDE4B
cg04748191	chr6	15313805	JARID2
cg13438893	chr13	79170303	NA
cg19358608	chr20	1924565	NA
cg00532123	chr9	136206143	NA
cg03496850	chr1	161474143	FCGR2A
cg06279159	chr13	91144818	LINC01049
cg26300597	chr3	128840676	RAB43
cg06417215	chr16	3281522	ZNF200
cg04135907	chr9	95645293	LOC642943
cg12194828	chrX	15353857	PIGA
cg10600851	chr12	132650493	NA
cg05147857	chr4	129838720	SCLT1
cg14765183	chr12	76441995	NAP1L1
cg15053979	chr8	57744378	NA
cg19892584	chr1	63828819	NA
cg01476442	chr15	29669193	FAM189A1
cg23072981	chr2	112812751	TMEM87B
cg16768018	chr3	147108843	ZIC4
cg11432315	chr3	48514900	SHISA5
cg21652235	chr19	37717180	ZNF383
cg19625088	chr5	87976156	LOC645323
cg05869737	chr17	58583631	APPBP2
cg14115740	chr9	98054883	FANCC
cg24667921	chr21	27764738	NA
cg06805642	chr10	5805942	C10orf18
cg14290775	chr17	70711627	SLC39A11
cg16647410	chr17	41428552	NA
cg18343437	chr8	142528415	NA
cg02771649	chr1	31474920	PUM1
cg18499123	chr12	55413034	NEUROD4
cg02498484	chr16	70831829	VAC14
cg10315993	chr2	27008359	CENPA
cg00564737	chr1	196847182	NA
cg10135894	chr4	7862655	AFAP1
cg23129217	chr12	8551501	NA
cg08795964	chr8	72468987	NA
cg11634538	chr11	131767513	NTM
cg00989806	chr2	240918136	NDUFA10
cg02874321	chr11	94166952	MRE11A
cg22113930	chr15	26108410	ATP10A
cg15738154	chr15	61029790	RORA
cg17233634	chrX	134449945	ZNF75D
cg00765705	chr12	124865130	NCOR2
cg22647407	chr19	56904965	ZNF582
cg11733675	chr3	173115689	NLGN1
cg04596005	chr8	72756307	MSC
cg25081106	chr13	88324169	SLITRK5
cg08514417	chr2	209040663	C2orf80
cg26077214	chr1	84258662	LOC101927587
cg03692651	chr19	22444593	NA
cg13137285	chr10	112586826	RBM20
cg18517123	chr5	74631413	NA
cg25429902	chr7	147076448	MIR548F4
cg08393183	chr8	6595649	AGPAT5
cg13331200	chr3	85008587	CADM2
cg22424122	chr12	80199660	PPP1R12A
cg07369507	chr6	28304287	ZNF323
cg23422604	chr22	43364847	PACSIN2
cg20245757	chr17	46663759	NA
cg12799689	chr18	67067893	DOK6
cg11229871	chr8	144722628	ZNF623
cg27264892	chr3	182653653	NA
cg01411652	chr1	14113172	PRDM2
cg22759823	chr19	57610870	NA
cg14661028	chr1	145385771	NA
cg14754879	chr20	15201669	MACROD2
cg04471914	chr7	153749310	DPP6
cg10672121	chr10	123735110	NSMCE4A
cg08032099	chr2	166747477	TTC21B
cg10216414	chr2	101868516	C2orf29
cg11998909	chr1	28695513	PHACTR4
cg15818307	chr6	29521430	NA
cg02419513	chr8	90255978	NA
cg16065021	chr12	127940654	NA
cg20485607	chr1	120217696	NA
cg22126211	chr3	164914600	SLITRK3
cg19275261	chr18	5630072	NA
cg13024593	chr3	193270539	ATP13A4-AS1
cg13884470	chr9	86595151	HNRNPK
cg06557406	chr19	5497463	NA
cg27272293	chr12	76531007	NA
cg21411942	chrX	100603678	TIMM8A
cg27474322	chr11	56126517	OR8J1
cg18665816	chr16	58779038	NA
cg08464190	chr16	49315302	CBLN1
cg24221648	chr13	79170283	NA
cg08163906	chr14	102227932	PPP2R5C
cg03740217	chr3	162939325	LINC01192
cg02685684	chr7	141454951	NA
cg21199619	chr12	59119626	LOC101927653
cg25215021	chr1	232061571	DISC1-IT1
cg21758314	chr14	103439105	CDC42BPB
cg10701607	chr16	69220227	SNTB2
cg26673012	chr7	35293753	TBX20
cg20302133	chr1	111217194	KCNA3
cg19218358	chr2	235411933	NA
cg07800665	chr19	21657926	NA
cg02832476	chr2	154193527	NA
cg00735667	chr3	74663796	NA
cg08158952	chr19	57183016	ZNF835
cg25861481	chr18	23877426	TAF4B
cg18239753	chr6	62995963	KHDRBS2
cg05437633	chr14	74497939	CCDC176
cg05695925	chr2	206493817	NA
cg21138486	chr1	87397554	HS2ST1
cg14348757	chr6	154360590	OPRM1
cg05278780	chr5	154496708	NA
cg15914672	chr22	48314374	NA
cg13134604	chr2	121006900	NA
cg08718997	chr12	85554402	LRRIQ1
cg23779604	chr7	2760784	NA
cg08770311	chr17	15925225	TTC19
cg06463484	chr3	133213764	NA
cg23720519	chr10	24512105	KIAA1217
cg13867963	chr8	35092878	UNC5D
cg05377754	chr8	23259538	LOXL2
cg16113772	chr6	2972824	SERPINB6
cg11926430	chr1	209883607	HSD11B1
cg08349400	chr6	53396138	GCLC
cg22286936	chr6	50683593	TFAP2D
cg27032232	chr7	153584609	DPP6
cg10057799	chr6	8108921	NA
cg19768234	chr6	27612915	NA
cg17502575	chr5	18391396	NA
cg03846240	chr6	35723021	NA
cg06596471	chr8	56757668	NA
cg19895294	chr10	27521769	ACBD5
cg06831576	chr16	62070086	CDH8
cg15613100	chr5	72804620	NA
cg23250489	chr5	172300158	ERGIC1
cg08707819	chr14	103059391	RCOR1
cg20787382	chr11	627170	SCT
cg22014661	chr6	62996130	KHDRBS2
cg24951257	chr17	40400163	STAT5B
cg03387050	chr1	117728167	VTCN1
cg03783948	chr16	31270860	ITGAM
cg03038791	chr18	43678954	ATP5A1
cg03720170	chr3	170317666	NA
cg10137231	chr14	24641021	REC8
cg18696115	chr3	14263394	NA
cg01134260	chr7	63924733	NA
cg16324386	chr6	144612896	UTRN
cg06360427	chr18	74962672	GALR1
cg05010551	chr3	68942586	FAM19A4
cg07282156	chr5	132362304	ZCCHC10
cg16340208	chr13	24896163	C1QTNF9
cg02614045	chr5	169129494	DOCK2
cg11481460	chr7	17374617	AHR
cg14391419	chr7	19158647	TWIST1
cg26880777	chr1	20835335	MUL1
cg22654137	chr21	45791428	TRPM2
cg16909526	chr14	94548837	DDX24
cg21114840	chr21	40752097	WRB
cg18715230	chr1	178594939	NA
cg03936449	chr16	56696967	NA
cg17546247	chr3	147125714	ZIC4
cg06970370	chr1	121261077	LOC647121
cg16072664	chr21	35014885	ITSN1
cg00372150	chr9	125709736	RABGAP1
cg25270632	chr7	43751042	C7orf44
cg26294177	chr18	36583611	NA
cg12486486	chr4	69179905	YTHDC1
cg21129115	chr10	59551567	NA
cg03178542	chr10	45684753	NA
cg02143559	chr3	147138968	LOC440982
cg25142308	chr22	38851363	KCNJ4
cg11661914	chr12	49180849	ADCY6
cg27049388	chr6	31597909	BAT2
cg22144878	chr18	29523277	KIAA1012
cg02163112	chr14	64945997	ZBTB25
cg22125805	chr12	119212248	NA
cg22629111	chr1	166135208	FAM78B
cg27288971	chr2	219081940	ARPC2
cg20549165	chr9	79634539	FOXB2
cg16318112	chr1	969254	AGRN
cg02173085	chr2	170677752	METTL5
cg04791523	chr16	84221928	TAF1C
cg14316629	chr6	168436353	KIF25
cg10824063	chr11	20690934	NELL1
cg22995176	chr7	76139470	UPK3B
cg02568557	chr11	129288930	BARX2
cg07892140	chr14	106371587	NA
cg07849604	chr3	129693134	TRH
cg27029077	chr4	137753156	NA
cg27177006	chr17	26635378	FLJ40504
cg12316181	chr13	19432967	ANKRD20A9P
cg05714008	chr8	102655298	GRHL2
cg00492074	chr12	72087584	TMEM19
cg15427886	chr8	55379663	NA
cg24517252	chr1	249200781	PGBD2
cg17056553	chr2	242843030	NA
cg27383620	chr5	36001968	UGT3A1
cg04382250	chr20	5730330	C20orf196
cg09159022	chr8	4849522	CSMD1
cg10070688	chr2	73057191	NA
cg07832177	chr18	56365133	MALT1
cg07151865	chr11	75760035	UVRAG
cg09232937	chr5	3595970	IRX1
cg25265930	chr6	32907385	HLA-DMB
cg00927305	chr6	112192289	FYN
cg12515659	chr5	16614241	FAM134B
cg14842030	chr16	57287333	ARL2BP
cg17627654	chr11	70508410	SHANK2
cg13077366	chr18	34908626	BRUNOL4
cg03881775	chr3	147111135	ZIC4
cg10120574	chr1	51073568	FAF1
cg16903887	chr20	1702732	NA
cg25730685	chr1	2375010	NA
cg13961165	chr2	132480140	C2orf27A
cg15171911	chr18	53068921	TCF4
cg24362774	chr13	51960482	INTS6
cg17530503	chr2	109821058	SH3RF3
cg07678448	chr10	45731454	NA
cg07167872	chr1	205819463	PM20D1
cg25531836	chr10	102586999	PAX2
cg16584073	chrX	41039856	USP9X
cg06962177	chr1	63785946	NA
cg26899692	chr12	68042794	DYRK2
cg16843862	chr19	16294776	FAM32A
cg05530212	chr11	38195529	NA
cg08305436	chr19	22806184	NA
cg07680195	chr19	17622109	PGLS
cg24362413	chr17	76758320	CYTH1
cg03458099	chr2	223532694	NA
cg04508948	chr4	140357651	NA
cg20443254	chr12	108169020	ASCL4
cg24255159	chr1	153389629	S100A7A
cg24051554	chr1	151811620	LOC100132111
cg18782651	chr7	65969785	NA
cg24422316	chr11	60930346	VPS37C
cg04705051	chr7	76293802	NA
cg07514114	chr5	16957781	NA
cg17411546	chr10	75410026	SYNPO2L
cg13381235	chr10	64120814	NA
cg15084543	chr1	79472408	ELTD1
cg10475689	chr16	12142335	RUNDC2A
cg27072996	chr19	822635	LPPR3
cg22674467	chr3	35565513	NA
cg19429281	chr19	53496738	ZNF702P
cg21571602	chr2	113035598	ZC3H6
cg08971592	chr5	74904484	NA
cg10760651	chr1	86968184	NA
cg02616795	chr21	45029264	HSF2BP
cg25830305	chr11	1859381	TNNI2
cg07199894	chr12	132379104	ULK1
cg02391713	chr6	105400985	NA
cg01509141	chr13	44453359	CCDC122
cg25784220	chr19	58609602	ZSCAN18
cg22562498	chr5	111095202	C5orf13
cg24470734	chr17	33759648	SLFN12
cg08087594	chr12	114844236	TBX5
cg23251970	chr1	68298816	GNG12
cg06026331	chr20	60912101	LAMA5
cg16300745	chr7	8098791	GLCCI1
cg04169306	chr10	103570611	MGEA5
cg11445969	chr7	76823489	FGL2
cg11384654	chr12	43041781	LOC101927058
cg00316520	chr3	197837441	NA
cg02603007	chr20	58888890	MIR646HG
cg21444912	chr4	37688079	RELL1
cg05900177	chr4	60658208	NA
cg17843101	chr12	56478329	ERBB3
cg23816184	chr1	47171300	EFCAB14
cg26479436	chr12	51983478	NA
cg09568464	chr19	56904901	ZNF582
cg06906472	chr2	107502801	ST6GAL2
cg17357286	chr1	210111531	SYT14
cg16003102	chr1	241587783	NA
cg23492789	chr2	72520940	EXOC6B
cg15378445	chr14	72141840	SIPA1L1
cg03935981	chr17	56007065	CUEDC1
cg21512644	chr4	156130016	NPY2R
cg25753477	chr21	43641184	ABCG1
cg15523550	chr7	158692062	WDR60
cg12504415	chr17	74722752	JMJD6
cg27486637	chr4	176987174	WDR17
cg17241310	chr1	91182856	BARHL2
cg10182306	chr1	16357911	CLCNKA
cg00674706	chr6	29521145	NA
cg26522612	chr2	189142606	LINC01090
cg15797223	chr14	104551994	ASPG
cg24932457	chr1	175568559	TNR
cg27276457	chr11	100726961	FLJ32810
cg03216991	chr17	2415620	METT10D
cg23450481	chr19	46586221	NA
cg02474761	chr2	157212541	NA
cg04089320	chr5	49737641	EMB
cg16823083	chr1	3567412	WDR8
cg09352925	chr12	7006269	NA
cg27216636	chr5	149339132	SLC26A2
cg19136187	chr1	154975234	ZBTB7B
cg11979875	chr4	122721721	EXOSC9
cg02935338	chr18	25755847	CDH2
cg05466248	chr14	106831009	NA
cg00791207	chr11	94798933	SRSF8
cg03560936	chr19	36621529	NA
cg19484299	chr2	234775274	MSL3L2
cg16447252	chr10	29775308	SVIL-AS1
cg19987210	chr12	63544752	AVPR1A
cg25669851	chr7	101699061	CUX1
cg09607178	chr6	29978432	NCRNA00171
cg18773260	chr17	46685292	HOXB7
cg11247378	chr22	39784982	NA
cg24505974	chr2	61202030	PUS10
cg02207959	chr9	118789944	NA
cg25774643	chr11	627175	SCT
cg07132736	chrX	90689794	PABPC5
cg05497504	chr16	71775540	AP1G1
cg23465426	chr6	32847377	PPP1R2P1
cg17513535	chr5	55617504	NA
cg19382584	chr10	63666609	ARID5B
cg18013861	chrX	47096489	USP11
cg26333652	chr5	2750758	IRX2
cg03395546	chr19	41222599	ADCK4
cg18874533	chr3	111853372	GCSAM
cg16574134	chr10	102588315	PAX2
cg13368756	chr5	11904127	CTNND2
cg03808418	chr9	2748746	NA
cg09805707	chr1	149146977	NA
cg13151361	chr2	179298300	PRKRA
cg18516557	chr2	177004015	NA
cg12170314	chr11	15136505	INSC
cg24884265	chr5	149907580	NDST1
cg09954161	chr6	30013634	NCRNA00171
cg04864807	chr2	121412139	NA
cg02735027	chr6	49845648	CRISP1
cg14638883	chr6	166582201	T
cg26078977	chr5	59189467	PDE4D
cg12603560	chr11	57090070	TNKS1BP1
cg19978674	chr4	57523826	HOPX
cg11634827	chr9	95858267	C9orf89
cg10632656	chr4	69435593	UGT2B15
cg03721362	chr5	126626298	MEGF10
cg21100291	chr1	241587612	NA
cg02406531	chr5	102559788	NA
cg17059658	chr18	905101	ADCYAP1
cg22167515	chr1	91192466	NA
cg03781809	chr10	14858247	NA
cg18301583	chr19	53635967	ZNF415
cg00876273	chr10	94452311	HHEX
cg04738965	chr3	147127662	ZIC1
cg01659197	chr14	30440586	NA
cg22957121	chr12	86659008	MGAT4C
cg15149117	chr11	5568008	OR52H1
cg16678686	chr20	62262515	NA
cg20475718	chr2	69201798	GKN1
cg00481382	chr12	97304412	NEDD1
cg25124205	chr6	125519976	TPD52L1
cg12733472	chr5	3118774	NA
cg01064804	chr8	95365677	NA
cg21930286	chr17	42909104	GJC1
cg06919059	chr1	822774	NA
cg17110163	chr7	49806584	NA
cg20963267	chr11	85568704	CCDC83
cg26575609	chr20	33170983	PIGU
cg15339616	chr15	80208983	ST20
cg24203469	chr7	20874871	LINC01162
cg13102250	chr1	11970906	NA
cg16013720	chr1	47909234	NA
cg20319911	chr20	38631761	LINC01370
cg14569722	chr1	39176183	NA
cg07690796	chr12	125301012	SCARB1
cg13546935	chr2	29033780	SPDYA
cg04056359	chr5	145879068	TCERG1
cg10126205	chr7	19158664	TWIST1
cg02624704	chr1	173446429	PRDX6
cg09992776	chr15	39764558	NA
cg00179844	chr2	98530285	TMEM131
cg14699728	chr11	66188522	NPAS4
cg22312738	chr14	66577514	NA
cg00008034	chr8	139738153	COL22A1
cg27009091	chr13	83872859	NA
cg05768532	chr20	61886069	FLJ16779
cg23752764	chr8	42360045	SLC20A2
cg01504018	chr17	63773195	CEP112
cg16919808	chr12	112997891	NA
cg24035245	chr1	119535928	NA
cg04216046	chr8	122224628	NA
cg18657419	chr17	31561934	ACCN1
cg17001135	chr11	46616039	AMBRA1
cg03730137	chr1	193240279	NA
cg19707448	chr17	25779279	NA
cg04939350	chr1	152486997	CRCT1
cg09784070	chr6	17598072	NA
cg00842549	chr17	46651920	HOXB3
cg07659305	chr12	15982302	NA
cg03045635	chr4	9783198	DRD5
cg04611493	chr2	100863359	NA
cg00459913	chr8	11469136	NA
cg10348178	chr4	159716830	FNIP2
cg09673061	chr11	95311432	NA
cg18092630	chr3	13039396	IQSEC1
cg03247360	chr6	138698076	NA
cg14156751	chr10	50976571	NA
cg11986223	chr7	26824073	SKAP2
cg20211506	chr4	102288474	NA
cg03115308	chr15	75400613	NA
cg03637007	chr6	86548232	NA
cg05501996	chr5	50673730	NA
cg23658987	chr1	175047784	TNN
cg00963169	chr1	50513927	ELAVL4
cg23642130	chr19	30866365	ZNF536
cg03814148	chr4	113223849	ALPK1
cg23530511	chr2	51662360	NA
cg03847677	chr18	41412451	NA
cg07811198	chr7	153585368	DPP6
cg16399567	chr3	179128489	GNB4
cg25260137	chr8	65282185	NA
cg14222729	chr2	731215	NA
cg12258042	chr8	4852036	CSMD1
cg02019114	chr1	41726446	NA
cg01435137	chr2	27255443	TMEM214
cg21940830	chr4	184425975	ING2
cg22584296	chr4	68288521	LOC101927237
cg10388349	chr5	60643049	ZSWIM6
cg23539464	chr14	70822564	COX16
cg09200760	chr17	29156559	NA
cg04306220	chr1	33519235	NA
cg06524509	chr19	22712026	LOC101929124
cg16336712	chr5	133681753	CDKL3
cg11164980	chr1	162782340	HSD17B7
cg19908812	chr4	164253006	NPY1R
cg04256697	chr12	120688557	PXN
cg05945782	chr17	1954986	MIR212
cg27473215	chr1	167297616	POU2F1
cg08536228	chr3	63264063	SYNPR
cg08017880	chr11	407180	SIGIRR
cg23101686	chr19	54191152	MIR1283-1
cg01860124	chr7	97218	NA
cg24009274	chr8	125053121	FER1L6
cg18508448	chr1	173612055	ANKRD45
cg08065231	chr 19	9473684	chr ZNF177
cg05116792	chr5	98277378	NA
cg22952017	chr1	150739269	CTSS
cg10469112	chr3	131388542	CPNE4
cg01995306	chr16	12995554	SHISA9
cg22751438	chr9	115333218	KIAA1958
cg02763101	chr19	56904945	ZNF582
cg00782174	chr19	47291626	SLC1A5
cg01084918	chr1	110576366	FAM40A
cg22997113	chr7	27170241	HOXA4
cg07039524	chrX	102941321	MORF4L2-AS1
cg13469422	chr6	541029	EXOC2
cg01304461	chr12	10103711	CLEC12A
cg17437939	chr7	97361252	TAC1
cg07925362	chr17	33462589	NLE1
cg19309043	chr19	6578853	NA
cg16205367	chrX	57130885	NA
cg08359711	chr16	19078258	LOC102723385
cg02294690	chr4	17581984	LAP3
cg12684037	chr10	103902598	PPRC1
cg24618963	chrX	44868353	KDM6A
cg18331263	chr5	68630796	NA
cg17340170	chr19	21686146	NA
cg25258740	chr12	75603230	KCNC2
cg14089007	chr7	75164724	HIP1
cg22585799	chr10	121543364	INPP5F
cg11230744	chr7	7217884	NA
cg22273354	chr11	47863126	NUP160
cg17057559	chr3	142376621	PLS1
cg00047185	chr19	54196849	MIR526B
cg11629782	chr19	58981869	ZNF324
cg00646786	chr17	7411513	POLR2A
cg10944181	chr3	143227173	SLC9A9
cg08761611	chr6	5335359	FARS2
cg04944296	chr16	67141152	NA
cg16170495	chr6	30042626	RNF39
cg26794364	chr3	9691143	MTMR14
cg11372636	chr6	110299485	GPR6
cg09476146	chr8	61548872	NA
cg11857452	chr1	42224680	HIVEP3
cg14964564	chr4	66674643	NA
cg00719879	chr19	54728360	LILRB3
cg20410369	chr4	70613882	SULT1B1
cg14163462	chr6	28048392	ZNF165
cg26967960	chr3	8784775	CAV3
cg26835798	chr12	6616977	NCAPD2
cg17609731	chr7	77325533	RSBN1L
cg04027043	chr11	8378791	NA
cg08318726	chr12	114844265	TBX5
cg16550438	chr11	64112387	CCDC88B
cg21907743	chr1	237205450	RYR2
cg26979044	chr16	25045552	NA
cg25733599	chr1	209600938	LOC642587
cg21086969	chr6	16270633	GMPR
cg06028934	chr1	161352498	NA
cg16015362	chr14	105903631	MTA1
cg18803079	chr1	64014643	EFCAB7
cg10578599	chr8	93978668	TRIQK
cg22784954	chr5	5140646	ADAMTS16
cg06926140	chr2	101697025	TBC1D8
cg03192598	chr19	12305854	NA
cg12821645	chr2	159801634	NA
cg11203361	chr7	101733132	CUX1
cg21423178	chr10	17428519	ST8SIA6-AS1
cg18519644	chr3	31284095	NA
cg21727470	chr12	51803961	SLC4A8
cg01145910	chr1	5729401	NA
cg00519659	chr17	75411942	Sep-09
cg17087479	chr1	214156255	NA
cg00555695	chr8	129101542	PVT1
cg10655371	chr7	91749682	CYP51A1
cg04521004	chr3	157821262	SHOX2
cg17681277	chr16	3070264	TNFRSF12A
cg13186710	chr14	96001627	GLRX5
cg17014266	chr12	19593459	AEBP2
cg14180039	chr6	32919700	HLA-DMA
cg13190003	chr1	173193738	NA
cg21789440	chr2	8288267	NA
cg14817448	chr3	125069389	ZNF148
cg23499846	chr17	2608793	KIAA0664
cg14301165	chr19	53324198	ZNF28
cg06612594	chr20	43682078	STK4
cg15043642	chr5	141061863	ARAP3
cg04360793	chr1	79472361	ELTD1
cg19461907	chr19	17336467	OCEL1
cg02333187	chr6	35468847	TULP1
cg16999170	chr21	30502797	MAP3K7CL
cg19789753	chr2	242805962	NA
cg08933542	chr7	97763485	LMTK2
cg23099740	chr14	23653553	SLC7A8
cg12660062	chr10	92230339	LOC101926942
cg13658163	chr18	61398731	NA
cg25013378	chr19	1569576	NA
cg10300729	chr10	65284527	REEP3
cg02926165	chr5	3595963	IRX1
cg23348582	chr14	82000250	SEL1L
cg13309027	chr11	47870224	NUP160
cg21902160	chr7	29689075	LOC646762
cg23094614	chr2	36795418	FEZ2
cg24783208	chr2	119710632	MARCO
cg06552549	chr19	2051251	MKNK2
cg02245391	chr5	167231761	TENM2
cg05980194	chr4	66674503	NA
cg09575312	chr19	8511155	HNRNPM
cg02515738	chr7	146635353	CNTNAP2
cg16615927	chr18	12377398	AFG3L2
cg19912142	chr10	119494671	NA
cg01166932	chr15	57698073	CGNL1
cg24482422	chr14	103175017	RCOR1
cg03699196	chr11	56044917	NA
cg13012916	chr14	36973691	SFTA3
cg27374314	chr17	28259634	EFCAB5
cg00710269	chr6	31546827	NA
cg19862194	chr3	141584147	NA
cg11330134	chr16	82835296	CDH13
cg18147485	chr8	110986685	KCNV1
cg02424103	chr3	156892029	NA
cg26554592	chr10	108924398	SORCS1
cg04858322	chr13	114831550	RASA3
cg13881513	chr18	2652797	NA
cg12122146	chr12	130388216	TMEM132D
cg15339796	chr20	373038	TRIB3
cg02303386	chr16	74735588	MLKL
cg06123940	chr18	29597493	RNF125
cg27293631	chr7	8474178	NXPH1
cg17587071	chr8	17561485	MTUS1
cg11689744	chr1	170525537	NA
cg01291513	chr3	12571276	TSEN2
cg15222899	chr18	55095249	NA
cg16664405	chr10	111216962	NA
cg04730254	chr16	89215465	ACSF3
cg05141656	chr1	224401026	LOC101927143
cg13800700	chr9	128774824	NA
cg07110405	chr11	70917533	SHANK2
cg14789287	chr2	216520226	LINC00607
cg15119070	chr15	99028659	FAM169B
cg13529755	chr1	149138398	NA
cg05520409	chr16	1030619	SOX8
cg07800627	chr5	155916319	SGCD
cg01377436	chr12	15361022	RERG
cg09132480	chr19	57183342	ZNF835
cg03978795	chr10	134707159	CFAP46
cg24531698	chr10	112707262	SHOC2
cg19860987	chr5	28165475	NA
cg23508591	chr15	75871807	PTPN9
cg10530883	chr5	3596207	IRX1
cg07935944	chr13	29645999	MTUS2
cg16431888	chr18	56220870	ALPK2
cg23024959	chr6	25175465	NA
cg11720145	chr3	72383039	NA
cg13701509	chr5	170833685	NPM1
cg00968931	chr19	3762178	MRPL54
cg07661704	chr4	139144433	SLC7A11
cg20568408	chr14	90425050	TDP1
cg23714043	chr13	103259580	TPP2
cg01956976	chr1	34642502	C1orf94
cg10655021	chr19	21769430	NA
cg21950196	chr1	228327428	GUK1
cg02021736	chr4	4304523	ZBTB49
cg11823511	chr1	91183697	BARHL2
cg22458640	chr5	79703067	ZFYVE16
cg24015802	chr8	55992250	NA
cg25579583	chr6	28979498	NA
cg24863335	chr18	70535406	NETO1
cg03602280	chr18	11148914	FAM38B
cg26006767	chr6	28892774	TRIM27
cg13439195	chr18	19256025	ABHD3
cg12594780	chrX	134134222	NA
cg11677105	chr22	42078707	NHP2L1
cg25706478	chr22	45636726	KIAA0930
cg00402311	chr8	62282815	CLVS1
cg10124710	chr1	146544267	NA
cg18724465	chr16	23846556	PRKCB
cg13678973	chr1	50513870	ELAVL4
cg17760120	chr14	23633755	SLC7A8
cg18546059	chr16	69233309	SNTB2
cg21938149	chr5	107746626	NA
cg26370237	chr17	56514231	HSF5
cg07203942	chr4	99976972	METAP1
cg14986172	chr19	59097644	NA
cg08001520	chr3	128840660	RAB43
cg19179168	chr5	159434770	TTC1
cg22164236	chr20	17881770	NA
cg13255896	chr16	81352678	GAN
cg13471254	chr9	131081198	TRUB2
cg23261608	chr8	98369498	LOC101927066
cg27474641	chr19	36017324	SBSN
cg17064663	chr2	71358320	MCEE
cg14583312	chr21	45161273	PDXK
cg01381374	chr7	93474158	NA
cg22726533	chr7	39609707	YAE1D1
cg11243676	chr5	164752389	NA
cg03994318	chr13	109147921	NA
cg08432712	chr19	34922220	UBA2
cg15989253	chr11	85782355	PICALM
cg17213402	chr2	5813650	NA
cg22416672	chr20	62148107	NA
cg03386267	chr12	96437257	LTA4H
cg25704749	chr2	241526252	CAPN10
cg14950698	chr2	39112055	NA
cg24892069	chr10	33562205	NRP1
cg26598162	chr20	4804909	RASSF2
cg21400344	chr1	25870172	LDLRAP1
cg16315218	chr7	1102755	C7orf50
cg04492152	chr1	118346148	NA
cg05337192	chr1	108113367	NA
cg25197500	chr17	80581805	WDR45L
cg27652249	chr19	50013053	NA
cg02488349	chr7	37393337	ELMO1
cg00335957	chr5	64356187	NA
cg15601232	chr18	12494011	SPIRE1
cg08477332	chr1	153590243	S100A14
cg26459588	chr11	11838030	NA
cg03532926	chr7	153584839	DPP6
cg09439010	chr4	55852467	NA
cg17214676	chr8	92260467	SLC26A7
cg10964394	chr22	41176719	SLC25A17
cg01443684	chr1	39314427	RRAGC
cg19502700	chr4	113558183	LARP7
cg08171365	chr6	1298142	NA
cg04996219	chr5	11904110	CTNND2
cg04875162	chrX	90689826	PABPC5
cg16059405	chr8	4851969	CSMD1
cg00953531	chr11	75619282	UVRAG
cg10990665	chr14	102522832	NA
cg23662293	chr2	157487508	NA
cg10566778	chr19	57183241	ZNF835
cg13546538	chr9	111754815	CTNNAL1
cg16126286	chr1	243646235	SDCCAG8
cg03951833	chr1	147801103	NA
cg26517670	chr3	141863920	TFDP2
cg23425673	chr8	128352645	CASC21
cg09709592	chr16	2580833	AMDHD2
cg02616069	chr7	43522396	HECW1
cg25397945	chr19	37096148	ZNF529
cg19398306	chr3	16638375	DAZL
cg26631044	chr3	171927380	FNDC3B
cg21938435	chr18	74962359	GALR1
cg08180916	chr4	185172647	NA
cg22608269	chr6	166797429	BRP44L
cg17780246	chr19	54481467	CACNG8
cg01394884	chr4	186961192	NA
cg04734610	chr4	189658407	NA
cg07314384	chr2	132218291	RNU6-81P
cg17251658	chr16	49315754	CBLN1
cg03542468	chr13	108184278	MIR1267
cg10346740	chr4	13655532	LINC01182
cg09971388	chr4	2757767	TNIP2
cg17735131	chr7	86849176	C7orf23
cg00020172	chr6	31050373	NA
cg08988698	chr2	55212054	RTN4
cg09812778	chr20	52133885	NA
cg21448057	chr13	84453836	SLITRK1
cg10231500	chr4	26492870	CCKAR
cg25468212	chr13	49226663	NA
cg11405631	chr12	46478586	NA
cg09797577	chr6	28778226	NA
cg01779906	chr4	160195650	RAPGEF2
cg09535795	chr20	5102373	PCNA
cg03958928	chr1	167131969	NA
cg17714564	chr1	246677190	NA
cg14094333	chr4	38666051	KLF3
cg12825070	chr5	148033708	HTR4
cg22541808	chr17	40687226	NAGLU
cg03529555	chr11	19416751	NAV2
cg03192273	chr5	150618948	NA
cg01896432	chr4	68904160	NA
cg12887317	chr5	42921456	NA
cg15211623	chr3	49938004	MST1R
cg09887059	chr12	113916664	NA
cg27254667	chr10	115063652	NA
cg16944350	chr6	134578170	SGK1
cg00492574	chr9	110248385	KLF4
cg04320257	chr3	75707560	NA
cg05371578	chr3	147128157	ZIC1
cg22061479	chr8	87484795	FAM82B
cg15064753	chr3	42959937	ZNF662
cg08104894	chr14	74373371	ZNF410
cg02927682	chr1	54844424	SSBP3
cg19598567	chr5	141931207	NA
cg07962522	chr16	11730342	NA
cg12818557	chr8	89340139	MMP16
cg24402990	chr6	119390286	MIR548B
cg17244904	chr3	7830567	NA
cg18431161	chr18	72779176	NA
cg19039769	chr12	42157733	NA
cg14502625	chr5	33162283	NA
cg22792862	chr14	67827087	EIF2S1
cg09169344	chrX	130712508	NA
cg26218753	chr17	45183984	NA
cg04802018	chr2	12728102	NA
cg15846643	chr11	94964345	SESN3
cg26112390	chr12	100550390	GOLGA2L1
cg23331241	chr18	26628506	NA
cg03886192	chr5	161495049	GABRG2
cg22438847	chr8	61631641	CHD7
cg20850981	chr6	28322103	ZNF323
cg04170184	chr6	156336901	NA
cg13270464	chr2	220071789	ZFAND2B
cg00218840	chr1	228787343	DUSP5P1
cg16202259	chr14	104625420	KIF26A
cg20490392	chr8	6419438	ANGPT2
cg06340812	chr6	134701631	NA
cg06577019	chr9	111178219	NA
cg24302207	chr8	17894088	NA
cg14445171	chr9	131419910	WDR34
cg26253826	chr6	39242053	NA
cg15409237	chr19	51524249	KLK10
cg01939477	chr11	43602879	MIR129-2
cg23847712	chr4	9783196	DRD5
cg05573902	chr10	90584927	ANKRD22
cg03009213	chr14	86400582	LOC101928767
cg17822779	chr8	135174326	NA
cg13946209	chr3	39851015	MYRIP
cg00335872	chr11	76622373	ACER3
cg24368848	chr19	58545160	ZSCAN1
cg20729889	chr4	48265144	TEC
cg23010538	chr1	190447290	FAM5C
cg07463455	chr15	85215271	SEC11A
cg13228934	chr10	74518031	CCDC109A
cg15209934	chr19	52800385	ZNF480
cg26588061	chr10	12086036	UPF2
cg07018260	chr11	10536864	RNF141
cg03220074	chr12	94196140	CRADD
cg04715165	chr6	167684555	NA
cg21425723	chr3	119191635	KTELC1
cg08698428	chr2	86483199	REEP1
cg03111560	chr20	19590642	SLC24A3
cg05742286	chr12	94533865	NA
cg08844697	chr6	43639843	MRPS18A
cg02012043	chr5	122761847	NA
cg09833738	chr3	190332169	IL1RAP
cg10827434	chr1	84944976	RPF1
cg23053545	chr16	28563800	CCDC101
cg17606277	chr10	11397826	NA
cg25459280	chr12	124492549	ZNF664
cg06100147	chr7	143059260	FAM131B
cg04602421	chr10	38535830	NA
cg15887260	chr3	23772718	NA
cg26048182	chr2	228679438	CCL20
cg25779639	chr11	47193260	ARFGAP2
cg22776304	chr17	57308396	GDPD1
cg01415064	chr14	63959604	PPP2R5E
cg14451803	chr3	14575430	GRIP2
cg15746941	chr7	34731263	NPSR1
cg01442685	chr3	20690708	NA
cg19485344	chr16	53412025	LOC102723373
cg03681405	chrX	99195948	LOC442459
cg00939495	chr4	9783398	DRD5
cg04911050	chr16	677664	RAB40C
cg18402991	chr4	76958054	ART3
cg15272186	chr6	29709610	LOC285830
cg14847095	chr1	228614019	HIST3H3
cg24353945	chr19	36818607	NA
cg14511089	chr17	61832212	CCDC47
cg13870080	chr11	19303281	NA
cg10006801	chr17	21212736	MAP2K3
cg00206414	chrX	39949510	BCOR
cg24103572	chr10	22606415	COMMD3
cg05767624	chr15	52247426	LEO1
cg27018005	chr7	134249247	AKR1B15
cg15737090	chr19	46147562	EML2
cg13661827	chr9	111885602	NA
cg01925992	chr3	4950617	BHLHE40-AS1
cg13757028	chr4	153849072	NA
cg13447813	chr10	88756580	AGAP11
cg06383163	chr8	139509073	FAM135B
cg25139754	chr1	2126245	FAAP20
cg11607742	chr19	38869646	PSMD8
cg26167301	chr22	30308934	MTMR3
cg16023244	chr4	73673847	NA
cg17978727	chr20	4991028	SLC23A2
cg20131227	chr20	52286025	NA
cg05925300	chr2	106287816	NA
cg12209383	chr15	57029050	NA
cg25472897	chr8	145560555	SCRT1
cg08517402	chr15	51395896	TNFAIP8L3
cg02581752	chr4	177019195	WDR17
cg26728825	chr18	69246222	LINC01541
cg02652891	chr6	163525424	PACRG
cg15971518	chr11	57159174	PRG2
cg04783624	chr6	13634256	RANBP9
cg04960989	chr6	123112320	SMPDL3A
cg05662444	chr5	154026397	NA
cg12793924	chr2	17830624	VSNL1
cg18590611	chr1	40745926	ZMPSTE24
cg07972427	chr8	65877370	NA
cg08215774	chr11	17803421	KCNC1
cg17917922	chr10	55750870	PCDH15
cg16967204	chr7	65710349	TPST1
cg24013599	chr8	101315424	RNF19A
cg10369197	chr17	70815226	SLC39A11
cg02240671	chr3	52149713	POC1A
cg15454726	chr1	241587609	NA
cg16292430	chr20	21304329	XRN2
cg03427322	chr8	2586002	LOC101927815
cg26528689	chr9	91205477	NA
cg17327523	chr1	163228718	RGS5
cg12654140	chr17	46842970	TTLL6
cg23449993	chr1	46563930	PIK3R3
cg13165620	chr12	110923906	FAM216A
cg15609150	chr5	179197801	MAML1
cg09126165	chr7	50249272	NA
cg10910899	chr9	96923715	NA
cg18235050	chr12	126676048	NA
cg06426432	chr4	68260334	NA
cg02404407	chr9	5480172	NA
cg04816306	chr8	60050196	NA
cg07581923	chr17	58469462	USP32
cg08177033	chr14	36403422	NA
cg04147657	chr18	47007789	C18orf32
cg15922174	chr9	126135998	CRB2
cg26235954	chrX	41160049	NA
cg19269511	chr10	132890839	TCERG1L
cg27298487	chr13	92575562	GPC5
cg06848247	chr2	6635800	NA
cg01488306	chr1	197037504	F13B
cg13298466	chr12	6658164	IFFO1
cg05968010	chr1	210000883	C1orf107
cg25747716	chr1	52173053	OSBPL9
cg19112158	chr1	167385898	POU2F1
cg16592391	chr5	158693603	UBLCP1
cg27606499	chr3	147111120	ZIC4
cg22694818	chr1	75595970	LHX8
cg14394011	chr17	8481125	MYH10
cg12844882	chr17	44808001	NSF
cg16681977	chr1	11332969	UBIAD1
cg05825459	chr2	205543455	PARD3B
cg07650712	chr11	75876135	NA
cg03474937	chr19	52307960	FPR3
cg07352438	chr18	5543548	EPB41L3
cg08416313	chr3	196475508	PAK2
cg01008854	chr12	111126998	HVCN1
cg08071142	chr15	76034073	NA
cg02979613	chr12	110276335	NA
cg00166770	chr20	55043239	C20orf43
cg11716064	chr10	129477313	NA
cg19793537	chr4	148750768	ARHGAP10
cg15088998	chr7	100245451	ACTL6B
cg10378228	chr5	14717378	ANKH
cg10713839	chr4	81047158	NA
cg08628561	chr13	36875920	SPG20
cg05676874	chr12	96708582	CDK17
cg23957525	chr20	44299436	WFDC11
cg17283407	chr5	146889238	DPYSL3
cg05799193	chr10	29999702	SVIL
cg17600273	chr8	32297060	NRG1-IT3
cg25681379	chr10	4693210	LOC100216001
cg12319322	chr22	29763965	AP1B1
cg14329285	chr3	8911424	NA
cg02718464	chr13	41384019	SUGT1L1
cg26476930	chr2	731519	NA
cg07988091	chr6	116567403	NA
cg13851767	chr9	123656764	NA
cg11444684	chr20	39653525	NA
cg14708447	chr5	106853401	EFNA5
cg27211899	chr11	118872390	CCDC84
cg21179088	chr7	54612333	VSTM2A
cg18604182	chr7	30999561	NA
cg21609096	chr2	45839135	SRBD1
cg05479750	chr3	151869793	NA
cg16928523	chr7	155867278	NA
cg24674363	chr3	125579589	LOC101927056
cg23132859	chr17	548495	VPS53
cg17897505	chr10	17244376	TRDMT1
cg08008065	chr1	62673941	L1TD1
cg04223436	chr18	24234722	KCTD1
cg27343747	chr9	130548282	CDK9
cg04399113	chr2	225714707	DOCK10
cg22506343	chr3	127173672	NA
cg16086620	chr14	93389557	CHGA
cg04319462	chr6	33284965	ZBTB22
cg19962573	chr3	138338778	FAIM
cg04795850	chr12	42840462	PPHLN1
cg09852346	chr6	111688745	REV3L
cg00858078	chr17	80540329	FOXK2
cg01353232	chr10	90161517	RNLS
cg09229974	chr3	124342971	KALRN
cg17607298	chr13	112727981	NA
cg12146009	chr6	79523233	NA
cg22771861	chr5	167738515	WWC1
cg02338410	chr2	201763187	NIF3L1
cg23334433	chr17	79129051	AATK
cg06468646	chr4	122745809	CCNA2
cg00483582	chr21	26828538	NA
cg20628191	chr1	20265229	NA
cg03473745	chr6	6704130	NA
cg06156859	chrX	9292652	NA
cg25932599	chr4	1005201	FGFRL1
cg02282492	chr14	73503922	NA
cg12474159	chr1	241587550	NA
cg19910601	chr13	53727009	LINC01065
cg27143300	chr20	26208455	NA
cg13290719	chr4	58063449	NA
cg10284144	chr10	127594670	FANK1
cg15967169	chr6	30167836	TRIM26
cg17301379	chr10	134622602	NA
cg00239988	chr5	134606261	NA
cg05234651	chr8	98945923	MATN2
cg11282584	chr3	148648604	NA
cg26524477	chr19	52313256	FPR3
cg18297437	chr3	147131332	ZIC1
cg03760799	chr12	8043838	SLC2A14
cg26935674	chr7	53974947	NA
cg17858911	chr12	123012351	RSRC2
cg24948782	chr17	49340654	UTP18
cg09489435	chr15	89561491	NA
cg00717219	chr13	113358414	ATP11A
cg26431750	chr2	68693636	FBXO48
cg25390562	chr17	580202	VPS53
cg13024117	chr2	139659766	NA
cg24192846	chr6	30037773	PPP1R11
cg16982208	chr15	29475667	FAM189A1
cg05909891	chr12	19565983	NA
cg09010107	chr1	170638807	PRRX1
cg19709928	chr4	185595799	CCDC111
cg19301602	chr3	46855194	NA
cg08173730	chr3	72144570	LINC00877
cg24250234	chr1	33593972	NA
cg11456392	chr13	49019008	LPAR6
cg15324288	chr1	5971510	NPHP4
cg15828235	chr19	7699591	PCP2
cg18897632	chr2	5836231	SOX11
cg17241224	chr2	62958658	EHBP1
cg16597863	chr19	47184064	PRKD2
cg03107817	chr6	691319	EXOC2
cg26708920	chr10	13826317	FRMD4A
cg14039020	chr8	99989605	NA
cg20460388	chr12	44182236	IRAK4
cg13347062	chr3	171617376	TMEM212-AS1
cg24403845	chr10	108924366	SORCS1
cg11386034	chr4	138532400	NA
cg20777257	chr5	173841038	NA
cg12314730	chr4	78032003	NA
cg20653227	chr5	10962347	NA
cg22429852	chr17	66030553	KPNA2
cg18077418	chr4	6921774	TBC1D14
cg11905420	chr6	121837850	NA
cg09731606	chr2	69328111	ANTXR1
cg10979732	chr9	120892179	NA
cg05283804	chr16	86743683	NA
cg20657272	chr7	22386003	RAPGEF5
cg25338843	chr17	42441302	FAM171A2
cg03683004	chr16	68030088	DPEP2
cg24809973	chr8	72468820	NA
cg12825975	chr17	68181312	NA
cg16299063	chr5	119285514	NA
cg14689623	chr11	20691161	NELL1
cg01653459	chr12	107304749	NA
cg05565176	chr12	42472557	NA
cg06449191	chr5	176912100	PDLIM7
cg07266657	chr1	201251911	PKP1
cg16729415	chr15	35047203	GJD2
cg24564534	chr1	173834674	SNORD80
cg18915452	chr10	133999471	DPYSL4
cg04109663	chr1	184594687	C1orf21
cg16903437	chr5	138556295	NA
cg05631519	chr1	55940193	NA
cg26952136	chr10	81891504	PLAC9
cg05922817	chr7	157078855	NA
cg23561870	chr4	184098942	WWC2
cg09988805	chr2	43278552	NA
cg01011918	chr1	153013573	SPRR2D
cg20340029	chr1	33415223	RNF19B
cg12615557	chr1	109046245	NA
cg12629925	chr2	129146617	NA
cg04770195	chr16	53114571	CHD9
cg26330063	chr5	14614735	FAM105A
cg08907799	chr16	84377912	NA
cg01479768	chr2	731298	NA
cg21059878	chr4	74907683	NA
cg07350195	chr14	102289904	PPP2R5C
cg14929130	chr6	159166120	SYTL3
cg12945002	chr17	8109744	AURKB
cg21679039	chr6	158711113	NA
cg10576878	chr1	46045910	NA
cg22620221	chr7	153584416	DPP6
cg23861668	chr11	20691126	NELL1
cg03894311	chr2	38769709	NA
cg01612330	chr16	55560652	LPCAT2
cg09079241	chr8	35998939	NA
cg09320189	chr12	98813117	NA
cg20264369	chr7	37037205	ELMO1-AS1
cg21558005	chr16	11034124	DEXI
cg15405002	chr7	88269346	NA
cg22785262	chr12	90673526	NA
cg18220168	chr6	116688224	DSE
cg01712812	chr6	5133188	LOC100129461
cg11844239	chr2	85558650	NA
cg18228834	chr11	26630512	ANO3
cg13159023	chr21	45161285	PDXK
cg05398019	chr9	116988081	COL27A1
cg07937578	chr4	25487481	NA
cg12535614	chr12	93477769	LOC643339
cg12139156	chr19	40936304	NA
cg16996613	chr10	75788741	VCL
cg15237188	chr9	81837053	NA
cg02651457	chr20	60645419	NA
cg04599567	chr2	59981384	NA
cg24098944	chr2	162885448	DPP4
cg07358617	chr16	9200986	C16orf72
cg01725130	chr14	92994158	RIN3
cg19543234	chr5	98262321	CHD1
cg27082223	chr14	77777888	POMT2
cg24487695	chr2	170533134	CCDC173
cg19386000	chr22	21265406	NA
cg18365406	chr19	11472110	LPPR2
cg03164183	chr2	182755339	SSFA2
cg25008015	chr16	72088457	HP
cg22208773	chr12	121828527	NA
cg03033780	chr21	40751103	WRB
cg10792548	chr2	114443185	NA
cg25174439	chr10	97471606	ENTPD1
cg07339229	chr7	137432207	DGKI
cg09597829	chr5	37575993	WDR70
cg01507173	chr2	113816662	IL1F5
cg02482718	chr1	4726759	AJAP1
cg12734710	chr1	1486459	SSU72
cg05310990	chr19	21106043	ZNF85
cg25977504	chr1	247979157	OR14A16
cg07738413	chr3	25777857	NGLY1
cg27619796	chr16	86756180	NA
cg18233390	chr3	189769581	P3H2
cg00182639	chr12	114841671	TBX5
cg08255374	chr2	238848601	NA
cg16267979	chr10	8100114	GATA3
cg01312025	chr8	105730425	NA
cg25481680	chr10	105110878	PCGF6
cg17526727	chr6	43791674	NA
cg00956496	chr2	82234446	NA
cg04799410	chr3	187717711	NA
cg16090597	chr2	102500278	MAP4K4
cg13574363	chr19	36581941	WDR62
cg22877024	chr5	143021669	NA
cg02496065	chr7	138798540	NA
cg18552113	chr15	64740162	TRIP4
cg00647005	chr12	123672242	MPHOSPH9
cg19925256	chr12	50975459	DIP2B
cg20185945	chr1	238053991	ZP4
cg01492626	chr13	50199946	NA
cg15410842	chr2	9002810	MBOAT2
cg09146892	chr6	6971335	NA
cg07162999	chr6	25219327	NA
cg15156086	chr12	58189312	TSFM
cg07261133	chr14	23923449	NA
cg22150397	chr12	82752718	CCDC59
cg09561417	chr17	18223010	SMCR8
cg09714127	chr8	26722875	ADRA1A
cg08540835	chr15	77775185	HMG20A
cg11748354	chr6	53200697	ELOVL5
cg04621640	chr4	140325180	NA
cg00334063	chr3	147106010	ZIC4
cg26974661	chr21	36258596	RUNX1
cg27484216	chr1	246249657	SMYD3
cg24324886	chr6	155599283	TFB1M
cg09225457	chr7	8479893	NXPH1
cg26030244	chr13	110009791	NA
cg14952920	chr9	138379838	KIAA0649
cg21932416	chr2	176997707	NA
cg01165442	chr4	74465188	RASSF6
cg17480393	chr7	12963841	NA
cg23973564	chr16	89785686	ZNF276
cg02209611	chr9	96116974	NA
cg01995986	chr6	147289366	STXBP5-AS1
cg25322698	chr3	56964940	ARHGEF3
cg06329202	chr1	60036324	FGGY
cg27093958	chr7	151264465	PRKAG2
cg25307665	chr7	27183694	HOXA5
cg19045773	chr6	88452006	NA
cg12224879	chr2	46973883	SOCS5
cg17125720	chr2	36718172	CRIM1
cg11095383	chr5	140174887	PCDHA1
cg08444233	chr1	41519239	SCMH1
cg06716766	chr10	43892412	HNRNPF
cg13918631	chr3	185435472	IGF2BP2
cg21918548	chr8	145956024	ZNF251
cg19085699	chr1	231004314	C1orf198
cg15915583	chr5	129624734	NA
cg20118205	chr10	121593810	MCMBP
cg18252648	chr3	149786427	NA
cg03584693	chr3	101280436	RG9MTD1
cg23906738	chr14	36987301	NKX2-1
cg18090064	chr17	43716542	C17orf69
cg07610518	chr8	12938272	NA
cg03727280	chr17	17942499	GID4
cg06890950	chr4	81382711	C4orf22
cg03470837	chr9	101251353	GABBR2
cg09771880	chr1	170699091	PRRX1
cg20277356	chr10	123353800	FGFR2
cg20618167	chr2	215823747	ABCA12
cg01779765	chr14	62583795	FLJ43390
cg17939448	chr4	77200832	FAM47E
cg02306639	chr3	32026021	ZNF860
cg09024962	chr5	132707300	FSTL4
cg02197629	chr21	15352848	C21orf81
cg12045156	chr17	67519707	MAP2K6
cg16243167	chr4	190839672	NA
cg10372473	chr19	10735594	SLC44A2
cg01408508	chr20	26188639	NA
cg18262768	chr3	155008233	LOC100507537
cg08887184	chr7	76025588	ZP3
cg26840922	chr3	141622569	ATP1B3
cg21533964	chr6	159278859	OSTCL
cg01701555	chr1	146544097	NA
cg17941843	chr2	240180010	HDAC4
cg17392334	chr13	42003563	NA
cg22149995	chr8	125461772	TRMT12
cg04357253	chr12	110662671	NA
cg01381607	chr11	10563606	RNF141
cg06061636	chr5	99389941	NA
cg07614980	chr6	169744149	NA
cg14556425	chr8	79721111	NA
cg19907812	chr13	112757082	NA
cg14297867	chr9	27526172	MOBKL2B
cg20165515	chr4	166397584	CPE
cg04399622	chr6	122112805	NA
cg03631093	chr3	86986914	NA
cg08585897	chr16	75680535	KARS
cg02496392	chr1	27916318	AHDC1
cg15117233	chr20	52372976	NA
cg16280141	chr5	63257753	HTR1A
cg08485389	chr16	4790951	C16orf71
cg26677322	chr11	44978644	NA
cg07793369	chr9	139377940	SEC16A
cg00748675	chr8	87334436	NA
cg00379720	chr19	23185968	NA
cg07426444	chr15	72209354	MYO9A
cg19154565	chr2	43734570	THADA
cg05797224	chr1	94277532	NA
cg03897851	chrX	56764293	LOC442454
cg13431597	chr2	137987479	THSD7B
cg17970299	chr12	54772804	ZNF385A
cg01542440	chr17	4618881	ARRB2
cg25545260	chr18	9653626	NA
cg08452613	chr7	76044382	ZP3
cg24100049	chr6	40742786	NA
cg01848650	chr2	235822048	NA
cg15085564	chr19	54156566	NA
cg03779078	chr7	45554419	NA
cg27008574	chr5	133417849	NA
cg00361320	chrX	94332229	NA
cg21434530	chr4	4870486	NA
cg22049368	chr15	40012715	FSIP1
cg18690833	chr20	13972022	SEL1L2
cg16546017	chr16	17254594	XYLT1
cg25512188	chr6	167093321	RPS6KA2
cg06123714	chr11	48000611	PTPRJ
cg04951822	chr12	113345598	OAS1
cg11964099	chr17	3905835	NA
cg19925425	chr18	71385780	NA
cg17432189	chr5	118604260	TNFAIP8
cg06422471	chr22	51169500	SHANK3
cg02089848	chr11	24476912	NA
cg07158747	chr1	91196488	NA
cg03900143	chr3	147111660	ZIC4
cg20167197	chr21	33896417	NA
cg03737522	chr14	36432857	NA
cg14891543	chr2	231377628	SP100
cg01094121	chr6	28793540	NA
cg10299917	chr22	25767308	LRP5L
cg21626325	chr3	123499531	MYLK
cg16659470	chr8	94744382	RBM12B
cg13216946	chr5	169531839	FOXI1
cg17529399	chr18	47680812	MYO5B
cg26099738	chr21	20694636	NA
[truncated: 3,001 more rows]
